# Supplementary material for: Motility and microtubule depolymerization mechanisms of the Kinesin-8 motor, KIF19A
Source: eLife. 2016 Sep 30;5:e18101. doi: 10.7554/eLife.18101 (PMC5045296; doi:10.7554/eLife.18101)
Supplement: Figure 1—source data 1. — Sheet F1B: Motility Velocity of 353WT. Sheet F1E: The data and analysis of dose-response MT depolymerization curve for different concentrations of 353WT. DOI: http://dx.doi.org/10.7554/eLife.18101.004 [file elife-18101-fig1-data1.xlsx]

## Sheet: F1B
	microtubules（N）	Velocity(nm/s)		Frequency distribution			Nonlinear Regrestion
	1	5.72		Bin Center	# values		Gaussian
	2	6.24		2	1		Best-fit values
	3	6.74		2.5	1		Amplitude	16.65
	4	6.74		3	3		Mean	5.32
	5	7.23		3.5	7		SD	1.239
	6	5.23		4	9		Std. Error
	7	6.23		4.5	13		Amplitude	0.6004
	8	5.74		5	15		Mean	0.05156
	9	6.74		5.5	17		SD	0.05165
	10	8.99		6	16		95% Confidence Intervals
	11	3.23		6.5	10		Amplitude	15.35 to 17.96
	12	5.36		7	6		Mean	5.207 to 5.432
	13	6.54		7.5	2		SD	1.127 to 1.352
	14	5.2		8	3		Goodness of Fit
	15	6.43		8.5	1		Degrees of Freedom	12
	16	6.15		9	1		R square	0.9745
	17	7.24					Absolute Sum of Squares	12.65
	18	6.43					Sy.x	1.027
	19	4.69					Constraints
	20	7.22					SD	SD > 0.0
	21	5.22
	22	7.64
	23	5.66
	24	5.4
	25	5.16
	26	6.24
	27	5.58
	28	5.7
	29	6.22
	30	4.24
	31	6.66
	32	7.74
	33	8.24
	34	4.98
	35	8.2
	36	3.6
	37	5.61
	38	4.18
	39	6.9
	40	5.24
	41	4.24
	42	5.42
	43	3.24
	44	5.8
	45	3.96
	46	5.9
	47	3.75
	48	4.21
	49	3.7
	50	5.83
	51	8.73
	52	3.4
	53	6.9
	54	3.4
	55	4.24
	56	5.33
	57	5.67
	58	5.31
	59	6.38
	60	5.18
	61	5.77
	62	3.46
	63	5.77
	64	5.35
	65	5.69
	66	4.4
	67	5.78
	68	4.31
	69	4.26
	70	7.82
	71	4.29
	72	6.67
	73	4.79
	74	5.45
	75	4.23
	76	6.75
	77	3.62
	78	4.24
	79	4.34
	80	4.9
	81	4.55
	82	3.47
	83	4.29
	84	4.29
	85	6.73
	86	4.63
	87	4.9
	88	5.23
	89	5.19
	90	5.83
	91	5.19
	92	4.53
	93	5.75
	94	4.31
	95	4.38
	96	5.24
	97	5.19
	98	2.9
	99	2.5
	100	2.24
	101	5.8
	102	6.2
	103	5.7
	104	5.73
	105	6.2

## Sheet: F1E
	KIF19A concentration						Nonlinear Regression
	nM	LogConc.	353WT				log(agonist) vs. response -- Variable slope (four parameters)
	2.5	0.39794	0.13139	0.156424	0.137938		Best-fit values
	12.5	1.09691	0.142246	0.161733	0.151467		Bottom	0.1569
	25	1.39794	0.18132	0.180349	0.171036		Top	1.01
	75	1.87506	0.348419	0.355951	0.403626		LogEC50	2.151
	125	2.09691	0.465662	0.47648	0.50366		HillSlope	2.29
	200	2.30103	0.69543	0.653133	0.741743		EC50	141.5
	250	2.39794	0.943975	0.841591	0.913522		Span	0.8534
	500	2.69897	0.96145	1	0.961256		Std. Error
	750	2.87506	0.973428	1	1		Bottom	0.01424
	1250	3.09691	1	1	1		Top	0.01201
	2500	3.39794	1	1	1		LogEC50	0.01669
	5000	3.69897	1	1	1		HillSlope	0.1881
							Span	0.01963
							95% Confidence Intervals
							Bottom	0.1279 to 0.1859
							Top	0.9858 to 1.035
							LogEC50	2.117 to 2.185
							HillSlope	1.907 to 2.673
							EC50	130.9 to 153.1
							Span	0.8133 to 0.8934
							Goodness of Fit
							Degrees of Freedom	32
							R square	0.9886
							Absolute Sum of Squares	0.05098
							Sy.x	0.03992
