# Supplementary material for: Motility and microtubule depolymerization mechanisms of the Kinesin-8 motor, KIF19A
Source: eLife. 2016 Sep 30;5:e18101. doi: 10.7554/eLife.18101 (PMC5045296; doi:10.7554/eLife.18101)
Supplement: Figure 3—source data 1. — Sheet F3D: The data and analysis of dose-response MT depolymerization curve for different concentrations of 353WT and L2 mutants. DOI: http://dx.doi.org/10.7554/eLife.18101.010 [file elife-18101-fig3-data1.xlsx]

## Sheet: F3D
	KIF19A concentration						Nonlinear Regression
	nM	LogConc.	353WT				log(agonist) vs. response -- Variable slope (four parameters)
	2.5	0.39794	0.13139	0.156424	0.137938		Best-fit values
	12.5	1.09691	0.142246	0.161733	0.151467		Bottom	0.1569	0.1818	0.141
	25	1.39794	0.18132	0.180349	0.171036		Top	1.01	0.8628	1.09
	75	1.87506	0.348419	0.355951	0.403626		LogEC50	2.151	3.693	2.612
	125	2.09691	0.465662	0.47648	0.50366		HillSlope	2.29	1.239	1.458
	200	2.30103	0.69543	0.653133	0.741743		EC50	141.5	4936	409.1
	250	2.39794	0.943975	0.841591	0.913522		Span	0.8534	0.681	0.9494
	500	2.69897	0.96145	1	0.961256		Std. Error
	750	2.87506	0.973428	1	1		Bottom	0.01424	0.01531	0.01761
	1250	3.09691	1	1	1		Top	0.01201	0.7178	0.03976
	2500	3.39794	1	1	1		LogEC50	0.01669	0.7121	0.03604
	5000	3.69897	1	1	1		HillSlope	0.1881	0.6474	0.1392
							Span	0.01963	0.7254	0.04836
							95% Confidence Intervals
	KIF19A concentration						Bottom	0.1279 to 0.1859	0.1506 to 0.2130	0.1048 to 0.1773
	nM	LogConc.	PC2A				Top	0.9858 to 1.035	-0.5999 to 2.325	1.009 to 1.172
	2.5	0.39794	0.157387	0.193937	0.155216		LogEC50	2.117 to 2.185	2.242 to 5.145	2.538 to 2.686
	12.5	1.09691	0.153475	0.189987	0.163589		HillSlope	1.907 to 2.673	-0.08042 to 2.558	1.172 to 1.744
	25	1.39794	0.13962	0.20518	0.234269		EC50	130.9 to 153.1	174.7 to 139480	344.9 to 485.2
	75	1.87506	0.20115	0.233875	0.222837		Span	0.8133 to 0.8934	-0.7972 to 2.159	0.8500 to 1.049
	125	2.09691	0.138314	0.171817	0.230992		Goodness of Fit
	200	2.30103	0.140991	0.195881	0.236893		Degrees of Freedom	32	32	26
	250	2.39794	0.141265	0.186433	0.211575		R square	0.9886	0.8088	0.9857
	500	2.69897	0.16234	0.247017	0.27802		Absolute Sum of Squares	0.05098	0.08798	0.04305
	750	2.87506	0.199858	0.319306	0.269108		Sy.x	0.03992	0.05243	0.04069
	1250	3.09691	0.229244	0.25123	0.29981
	2500	3.39794	0.296903	0.457755	0.436285
	5000	3.69897	0.392259	0.561155	0.615905
	KIF19A concentration
	nM	LogConc.	L55A
	2.5	0.39794	0.127315	0.134568	0.125358
	25	1.39794	0.133692	0.135265	0.147853
	75	1.87506	0.228969	0.234759	0.25636
	125	2.09691	0.313687	0.354357	0.343537
	200	2.30103	0.350466	0.323563	0.373545
	250	2.39794	0.452831	0.412345	0.42086
	500	2.69897	0.691607	0.65563	0.756347
	750	2.87506	0.787589	0.75452	0.83534
	1250	3.09691	1	0.942535	1
	2500	3.39794	1	1	1
