# Supplementary material for: Motility and microtubule depolymerization mechanisms of the Kinesin-8 motor, KIF19A
Source: eLife. 2016 Sep 30;5:e18101. doi: 10.7554/eLife.18101 (PMC5045296; doi:10.7554/eLife.18101)
Supplement: Figure 4—source data 1. — Sheet F4A_F4FS1: The data and analysis of ATPase activity of 353WT and L2 mutants. Sheet F4B: The data and analysis of MT binding assay of 353WT and L2 mutants. Sheet F4C: Motility Velocity of 353WT and L55A mutant. Sheet F4E: Motility Velocity of KIF8A WT and KIF18A swap. Sheet F4G Motility Velocity of KIF5C WT and KIF5C swap. DOI: http://dx.doi.org/10.7554/eLife.18101.012 [file elife-18101-fig4-data1.xlsx]

## Sheet: F4A_F4FS1
	MT-stimulated ATPase (Loop2)
	MT (mM)	353WT			L55A			PC2A				Michaelis-Menten
	0	0.004	0.007	-0.007	-0.002	0.011	-0.002	0.003	-0.003	-0.005		Best-fit values	353WT	L55A	PC2A
	0.1	0.204	0.464	0.206	0.042	0.194	0.069	0.007	0.005	0.002		Vmax	1.43	0.9897	0.4055
	0.3	0.604	0.783	0.448	0.138	0.351	0.165	0.014	0.016	0.013		Km	0.4207	0.9945	12.89
	0.6	0.9	1.004	0.603	0.277	0.608	0.245	0.046	0.027	0.019		Std. Error
	1	0.999	1.223	0.763	0.333	0.8	0.35	0.055	0.038	0.033		Vmax	0.07289	0.112	0.1016
	3	1.316	1.352	0.985	0.606	1.082	0.551	0.062	0.084	0.074		Km	0.09068	0.3919	5.036
	6	1.497	1.411	1.046	0.716	1.216	0.624	0.103	0.13	0.117		95% Confidence Intervals
	10	1.54	1.588	1.144	0.765	1.241	0.682	0.151	0.215	0.185		Vmax	1.279 to 1.581	0.7575 to 1.222	0.1949 to 0.6162
												Km	0.2326 to 0.6088	0.1816 to 1.807	2.447 to 23.34
												Goodness of Fit
												Degrees of Freedom	22	22	22
												R square	0.8958	0.7528	0.944
												Absolute Sum of Squares	0.6239	0.8177	0.005025
												Sy.x	0.1684	0.1928	0.01511
												Constraints
												Km	Km > 0.0	Km > 0.0	Km > 0.0
	Tub-stimulated ATPase (Loop2)
	Tub (mM)	353WT			L55A			PC2A				Michaelis-Menten
	0	0	0	-0.006	0.011	0.006	-0.007	0	0.008	0.005		Best-fit values
	0.6	0.121	0.189	0.145	0.059	0.094	0.092	0.033	0.039	0.04		Vmax	0.8027	0.5218	0.1253
	1	0.173	0.243	0.178	0.076	0.122	0.132	0.043	0.051	0.052		Km	2.952	4.253	2.349
	3	0.315	0.475	0.341	0.14	0.222	0.239	0.053	0.072	0.057		Std. Error
	6	0.476	0.686	0.484	0.226	0.371	0.322	0.068	0.085	0.082		Vmax	0.05672	0.04698	0.007708
	10	0.577	0.802	0.567	0.271	0.395	0.419	0.0866	0.106	0.093		Km	0.7356	1.178	0.5505
	15	0.627	0.846	0.572	0.308	0.451	0.471	0.095	0.132	0.105		95% Confidence Intervals
	20	0.662	0.782	0.564	0.333	0.498	0.468	0.113	0.138	0.123		Vmax	0.6850 to 0.9203	0.4244 to 0.6193	0.1093 to 0.1413
												Km	1.427 to 4.478	1.809 to 6.696	1.207 to 3.490
												Goodness of Fit
												Degrees of Freedom	22	22	22
												R square	0.9037	0.8945	0.891
												Absolute Sum of Squares	0.1588	0.06519	0.003871
												Sy.x	0.08495	0.05443	0.01326
												Constraints
												Km	Km > 0.0	Km > 0.0	Km > 0.0
	Basal ATPase
	ATP (mM)	353WT			L55A			PC2A				Michaelis-Menten
	0	0.00097	0.00052	0.0006	0.00035	0.00029	0.00052	0.00066	0.00061	6e-05		Best-fit values	353WT	L55A	PC2A
	50	0.00162	0.00187	0.0028	0.0021	0.00183	0.00256	0.00123	0.00122	0.00128		Vmax	0.004591	0.004403	0.004594
	100	0.0023	0.00246	0.00338	0.00255	0.00221	0.00318	0.00177	0.00189	0.0021		Km	63.13	62.28	136.8
	200	0.00306	0.00316	0.0041	0.003	0.00306	0.00312	0.00224	0.00288	0.00304		Std. Error
	500	0.00414	0.00405	0.00482	0.00414	0.00388	0.00432	0.00313	0.00355	0.00426		Vmax	0.0002985	0.0001996	0.000301
	1000	0.00387	0.00405	0.00452	0.00429	0.00377	0.00438	0.00344	0.00401	0.0046		Km	17.06	11.79	28.6
												95% Confidence Intervals
												Vmax	0.003958 to 0.005224	0.003980 to 0.004826	0.003956 to 0.005232
												Km	26.97 to 99.29	37.27 to 87.28	76.18 to 197.5
												Goodness of Fit
												Degrees of Freedom	16	16	16
												R square	0.8521	0.9323	0.9171
												Absolute Sum of Squares	4.606e-06	2.075e-06	2.561e-06
												Sy.x	0.0005365	0.0003602	0.0004001
												Constraints
												Km	Km > 0.0	Km > 0.0	Km > 0.0

## Sheet: F4B
	MT Conc. (μM)	3535WT			L55A			PC2A				One site -- Specific binding
	0	6.6	7.37	8.45	8.3	1.45	13.85	4.54	3.1	10.91		Best-fit values	3535WT	L55A	PC2A
	0.5	51.31	51.79	37.53	31.06	22.77	15.94	9.75	10.65	11.01		Bmax	98.85	92.8	30.29
	1	74.94	69.85	53.39	49.3	34.4	32.62	7.11	12.69	14.26		Kd	0.5656	1.624	3.433
	3	89.24	79.23	70.96	61.37	64.83	42.38	12.39	6.18	13.28		Std. Error
	5	94.97	89.29	83.98	75.07	65.9	61.3	16.02	10.3	14.98		Bmax	2.71	4.407	5.192
	10	97.37	96.2	92.78	84.08	85.15	76.74	31.46	17.62	19.62		Kd	0.07953	0.2927	1.159
	20	97.02	96.41	95.75	88.78	86.48	85.79	34.43	25.71	24.42		95% Confidence Intervals
												Bmax	93.17 to 104.5	83.58 to 102.0	19.42 to 41.15
												Kd	0.3791 to 0.7120	1.011 to 2.237	-0.2480 to 7.115
												Goodness of Fit
												Degrees of Freedom	19	19	19
												R square	0.9557	0.9338	0.4978
												Absolute Sum of Squares	861.2	1111	697.2
												Sy.x	6.733	7.645	6.057
												Number of points
												Analyzed	21	21	21

## Sheet: F4C
L55A
microtubules（N）	Velocity(nm/s)		Frequency distribution				Nonlinear Regression
1	F4C		Bin Center	353WT	L55A		Gaussian
2	8.7		2	1	0		Best-fit values
3	6		2.5	1	0		Amplitude	16.66	11.81
4	7.15		3	3	0		Mean	5.32	7.518
5	7.6		3.5	7	0		SD	1.239	1.21
6	7.29		4	9	0		Std. Error
7	7.8		4.5	13	0		Amplitude	0.5559	0.5307
8	8.78		5	15	0		Mean	0.04774	0.0627
9	7.92		5.5	17	2		SD	0.04781	0.0638
10	6.77		6	16	7		95% Confidence Intervals
11	8.54		6.5	10	8		Amplitude	15.46 to 17.85	10.67 to 12.95
12	7.84		7	6	12		Mean	5.217 to 5.422	7.383 to 7.652
13	8.21		7.5	2	10		SD	1.136 to 1.342	1.073 to 1.347
14	8.8		8	3	11		Goodness of Fit
15	6.47		8.5	1	9		Degrees of Freedom	14	14
16	6.3		9	1	6		R square	0.9783	0.9661
17	6.85		9.5	0	3		Absolute Sum of Squares	12.66	11.16
18	8.91		10	0	1		Sy.x	0.9508	0.8928
19	7.06						Constraints
20	7.6						SD	SD > 0.0	SD > 0.0
21	7
22	8.63
23	10
24	5.39
25	7.11
26	8.53
27	7.38
28	8.89
29	6.7
30	6
31	8.54
32	8.91
33	7.32
34	7
35	7.96
36	7.93
37	7.04
38	7.8
39	6.37
40	6.39
41	7.2
42	8.63
43	7.12
44	8.68
45	7
46	7.76
47	7.6
48	7.6
49	6.2
50	7.64
51	6.17
52	8.51
53	8.5
54	6.04
55	6.9
56	7.89
57	6.65
58	6.3
59	6.48
60	8.8
61	7.88
62	6.14
63	6
64	7.5
65	9.58
66	9.32
67	5.5
68	9.3
69	7.5

## Sheet: F4E
microtubules（N）	KIF18A_WT	KIF18A_swap		Frequency distribution				Nonlinear Regrestion
1	26.43	9.8		Bin Center	KIF18A_WT	KIF18A_swap		Gaussian	KIF18A_WT	KIF18A_swap
2	26	12.05		7	0	0		Best-fit values
3	31.33	10.37		8	0	6		Amplitude	7.536	17.39
4	30	10.39		9	0	7		Mean	34.37	10.18
5	24.62	10.71		10	0	18		SD	4.264	1.055
6	29.17	10.95		11	0	13		Std. Error
7	25	9.36		12	0	3		Amplitude	0.4161	0.7327
8	30.36	8.46		13	0	1		Mean	0.2718	0.05135
9	26	9.64		14	0	0		SD	0.2789	0.05128
10	31.79	10.74		15	0	0		95% Confidence Intervals
11	26.8	11.3		16	0	0		Amplitude	6.690 to 8.383	15.90 to 18.88
12	29.31	9.79		17	0	0		Mean	33.82 to 34.93	10.08 to 10.29
13	36.15	10.65		18	0	0		SD	3.697 to 4.831	0.9504 to 1.159
14	36.5	11.3		19	0	0		Goodness of Fit
15	30.77	11.22		20	0	0		Degrees of Freedom	34	34
16	37.78	10.4		21	0	0		R square	0.8975	0.9567
17	30.87	9.58		22	0	0		Absolute Sum of Squares	29.22	22.77
18	28.33	11.13		23	0	0		Sy.x	0.9271	0.8184
19	30.38	11.7		24	0	0		Constraints
20	27.05	10.18		25	2	0		SD	SD > 0.0	SD > 0.0
21	31.15	7.5		26	3	0
22	33.95	11.46		27	2	0
23	34.85	9.8		28	3	0
24	32.5	8.86		29	3	0
25	33.08	9.26		30	5	0
26	28.46	8.26		31	4	0
27	28.39	10.22		32	5	0
28	34.75	8.84		33	7	0
29	35.14	7.78		34	9	0
30	29	9.55		35	6	0
31	36.15	10		36	10	0
32	34.06	10.39		37	6	0
33	34.24	8		38	4	0
34	35.88	9.17		39	5	0
35	37.14	9.57		40	3	0
36	35.9	7.65		41	1	0
37	34.38	10.43		42	2	0
38	36.86	10.95		43	0	0
39	30	9.53
40	33.91	10.67
41	38.64	10.89
42	31.71	9.77
43	41.11	12.68
44	35.83	10
45	35.48	8.97
46	34.24	10.75
47	37.86	8.77
48	40	11.56
49	40.33
50	30.48
51	32.94
52	38.53
53	36.07
54	40.29
55	35.77
56	36.33
57	32.96
58	36.75
59	38.57
60	34.48
61	35.19
62	35.86
63	33.23
64	38.42
65	32.73
66	33.64
67	39.33
68	36.67
69	34.29
70	38
71	32.44
72	32.96
73	36.43
74	32.08
75	38.93
76	35.29
77	37.14
78	42.13
79	31.67
80	42.38

## Sheet: F4G
microtubules（N）	KIF5C_WT	KIF5C_swap		Frequency distribution				Nonlinear Regrestion
1	167.633	58.9		Bin Center	KIF5C_WT	KIF5C_swap		Gaussian
2	160.233	67.9		40	0	2		Best-fit values	KIF5C_WT	KIF5C_swap
3	159.267	84		50	0	6		Amplitude	8.743	12.49
4	147	54		60	0	11		Mean	179.9	68.96
5	143.8	54.3		70	0	12		SD	27.68	15.69
6	139.167	70.4		80	0	10		Std. Error
7	169.367	56.1		90	0	5		Amplitude	0.6873	0.1417
8	143.433	65.5		100	0	2		Mean	2.512	0.2054
9	164.5	71		110	0	0		SD	2.514	0.2099
10	150.8	73.3		120	0	0		95% Confidence Intervals
11	154.52	54.6		130	0	0		Amplitude	7.310 to 10.18	12.19 to 12.78
12	165	42.7		140	3	0		Mean	174.6 to 185.1	68.54 to 69.39
13	169.7	78.1		150	6	0		SD	22.44 to 32.93	15.25 to 16.13
14	158.6	58.4		160	7	0		Goodness of Fit
15	180	72.4		170	9	0		Degrees of Freedom	20	20
16	155.4	60.9		180	7	0		R square	0.8762	0.9978
17	175.8	61.7		190	10	0		Absolute Sum of Squares	30.89	0.7355
18	170.2	56.7		200	6	0		Sy.x	1.243	0.1918
19	163.8	43		210	2	0		Constraints
20	185.9	50.9		220	5	0		SD	SD > 0.0	SD > 0.0
21	220.7	75.8		230	4	0
22	187	68.1		240	0	0
23	180	49.6		250	1	0
24	187.4	52.7		260	0	0
25	210.7	63.9
26	166.3	74.1
27	166.7	57.4
28	186.2	74.5
29	151.3	82
30	201.1	76.4
31	150	61.2
32	200	76
33	170.1	72.3
34	178.9	78.4
35	182.2	62.6
36	207.5	73.1
37	215	63.9
38	200	84.1
39	187.8	95.2
40	148.1	94.9
41	186.8	74.3
42	228.6	91
43	200	94.1
44	253	87
45	173.3	92.2
46	222.7	81.4
47	177.4	78.3
48	215.3	96.1
49	196.2
50	155.8
51	230.8
52	216.3
53	226.8
54	188.9
55	195.7
56	189.2
57	185.9
58	188.7
59	227.5
60	180.9
