# Supplementary material for: Motility and microtubule depolymerization mechanisms of the Kinesin-8 motor, KIF19A
Source: eLife. 2016 Sep 30;5:e18101. doi: 10.7554/eLife.18101 (PMC5045296; doi:10.7554/eLife.18101)
Supplement: Figure 5—source data 1. — Sheet F5E: The data and analysis of dose-response MT depolymerization curve for different concentrations of 353WT and L12 mutants. Sheet F5H_F5FS1: The data and analysis of ATPase activity of 353WT and L12 mutants. Sheet F5I: The data and analysis of MT binding assay of 353WT and L12 mutants. DOI: http://dx.doi.org/10.7554/eLife.18101.016 [file elife-18101-fig5-data1.xlsx]

## Sheet: F5E
	KIF19A concentration						Nonlinear Regression
	nM	LogConc.	353WT				log(agonist) vs. response -- Variable slope (four parameters)
	2.5	0.39794	0.13139	0.156424	0.137938		Best-fit values
	12.5	1.09691	0.142246	0.161733	0.151467		Bottom	0.1569	0.1901	0.2025
	25	1.39794	0.18132	0.180349	0.171036		Top	1.01	1.012	1.121
	75	1.87506	0.348419	0.355951	0.403626		LogEC50	2.151	1.959	2.831
	125	2.09691	0.465662	0.47648	0.50366		HillSlope	2.29	2.251	1.707
	200	2.30103	0.69543	0.653133	0.741743		EC50	141.5	91.02	678
	250	2.39794	0.943975	0.841591	0.913522		Span	0.8534	0.8218	0.919
	500	2.69897	0.96145	1	0.961256		Std. Error
	750	2.87506	0.973428	1	1		Bottom	0.01424	0.01756	0.01841
	1250	3.09691	1	1	1		Top	0.01201	0.01685	0.06451
	2500	3.39794	1	1	1		LogEC50	0.01669	0.01943	0.04777
	5000	3.69897	1	1	1		HillSlope	0.1881	0.2595	0.2433
							Span	0.01963	0.02668	0.07382
							95% Confidence Intervals
	KIF19A concentration						Bottom	0.1279 to 0.1859	0.1542 to 0.2260	0.1648 to 0.2401
	nM	LogConc.	GS2R				Top	0.9858 to 1.035	0.9775 to 1.046	0.9895 to 1.253
	2.5	0.39794	0.153379	0.15644	0.168486		LogEC50	2.117 to 2.185	1.919 to 1.999	2.734 to 2.929
	12.5	1.09691	0.183379	0.176413	0.183479		HillSlope	1.907 to 2.673	1.720 to 2.782	1.210 to 2.205
	25	1.39794	0.308529	0.25869	0.325456		EC50	130.9 to 153.1	83.06 to 99.74	541.5 to 849.1
	75	1.87506	0.441534	0.49076	0.50079		Span	0.8133 to 0.8934	0.7673 to 0.8764	0.7680 to 1.070
	100	2	0.63869	0.659162	0.68446		Goodness of Fit
	125	2.09691	0.663537	0.759789	0.800543		Degrees of Freedom	32	29	29
	200	2.30103	0.79987	0.86897	0.967472		R square	0.9886	0.9833	0.9712
	250	2.39794	0.960389	0.990672	0.970032		Absolute Sum of Squares	0.05098	0.05722	0.07905
	500	2.69897	0.999409	0.985334	1		Sy.x	0.03992	0.04442	0.05221
	750	2.87506	0.996756	0.990218	1
	1250	3.09691	1	0.991205	1
	KIF19A concentration
	nM	LogConc.	K2A
	2.5	0.39794	0.211327	0.225508	0.159872
	25	1.39794	0.233166	0.196475	0.17957
	75	1.87506	0.200256	0.207586	0.184638
	100	2	0.240389	0.230256	0.228373
	125	2.09691	0.260228	0.25657	0.23658
	200	2.30103	0.457738	0.2927	0.308564
	250	2.39794	0.38607	0.348092	0.337569
	500	2.69897	0.531415	0.560231	0.498674
	750	2.87506	0.656309	0.638209	0.606463
	1250	3.09691	0.95971	0.97649	0.984533
	2500	3.39794	1	0.99	1

## Sheet: F5H_F5FS1
	MT-stimulated ATPase (Loop2)
	MT (uM)	353WT			GS2R			K2A				Michaelis-Menten
	0	0.004	0.007	-0.007	0.009	-0.001	-0.046	0.004	-0.001	-0.004		Best-fit values	353WT	GS2R	K2A
	0.1	0.204	0.464	0.206	0.569	0.991	0.621	0.023	0.048	0.023		Vmax	1.43	1.62	0.93
	0.3	0.604	0.783	0.448	1.339	1.182	1.038	0.066	0.106	0.077		Km	0.4207	0.1163	3.028
	0.6	0.9	1.004	0.603	1.592	1.338	1.141	0.172	0.202	0.126		Std. Error
	1	0.999	1.223	0.763	1.736	1.48	1.236	0.199	0.275	0.213		Vmax	0.07289	0.06481	0.04504
	3	1.316	1.352	0.985	1.783	1.538	1.242	0.487	0.491	0.421		Km	0.09068	0.02901	0.3794
	6	1.497	1.411	1.046	1.871	1.558	1.32	0.635	0.61	0.544		95% Confidence Intervals
	10	1.54	1.588	1.144	1.893	1.597	1.347	0.809	0.723	0.653		Vmax	1.279 to 1.581	1.486 to 1.755	0.8366 to 1.023
												Km	0.2326 to 0.6088	0.05615 to 0.1765	2.241 to 3.815
												Goodness of Fit
												Degrees of Freedom	22	22	22
												R square	0.8958	0.8877	0.9816
												Absolute Sum of Squares	0.6239	0.8403	0.02983
												Sy.x	0.1684	0.1954	0.03682
												Constraints
												Km	Km > 0.0	Km > 0.0	Km > 0.0
	Tub-stimulated ATPase (Loop2)
	Tub (uM)	353WT			GS2R			K2A				Michaelis-Menten
	0	0	0	-0.006	-0.0015	0	-0.002	-0.021	-0.001	-0.006		Best-fit values	353WT	GS2R	K2A
	0.6	0.121	0.189	0.145	0.366	0.354	0.33	0.035	0.04	0.046		Vmax	0.8027	0.8516	0.2603
	1	0.173	0.243	0.178	0.46	0.457	0.442	0.043	0.054	0.058		Km	2.952	0.725	5.914
	3	0.315	0.475	0.341	0.698	0.639	0.608	0.086	0.088	0.086		Std. Error
	6	0.476	0.686	0.484	0.77	0.735	0.692	0.11	0.127	0.116		Vmax	0.05672	0.01435	0.01658
	10	0.577	0.802	0.567	0.743	0.769	0.722	0.149	0.169	0.162		Km	0.7356	0.07083	1.016
	15	0.627	0.846	0.572	0.81	0.757	0.696	0.165	0.2	0.193		95% Confidence Intervals
	20	0.662	0.782	0.564	0.812	0.73	0.656	0.192	0.232	0.203		Vmax	0.6850 to 0.9203	0.7618 to 0.8213	0.2259 to 0.2947
												Km	1.427 to 4.478	0.5781 to 0.8719	3.807 to 8.021
												Goodness of Fit
												Degrees of Freedom	22	22	22
												R square	0.9037	0.9784	0.9623
												Absolute Sum of Squares	0.1588	0.03366	0.004729
												Sy.x	0.08495	0.03912	0.01466
												Constraints
												Km	Km > 0.0	Km > 0.0	Km > 0.0
	Basal ATPase
	ATP (uM)	353WT			GS2R			K2A				Michaelis-Menten
	0	0.00097	0.00052	0.0006	0.00019	0.00025	0.0002	5e-05	0.00045	0.0001		Best-fit values	353WT	GS2R	K2A
	50	0.00162	0.00187	0.0028	0.00073	0.00102	0.00095	0.00033	0.00055	0.00264		Vmax	0.004591	0.005402	0.004817
	100	0.0023	0.00246	0.00338	0.00287	0.00299	0.0028	0.00075	0.00109	0.00378		Km	63.13	112.5	160.1
	200	0.00306	0.00316	0.0041	0.00396	0.00361	0.00401	0.00152	0.00176	0.00444		Std. Error
	500	0.00414	0.00405	0.00482	0.00475	0.00399	0.0046	0.00292	0.00292	0.00546		Vmax	0.0002985	0.0003383	0.0009548
	1000	0.00387	0.00405	0.00452	0.005	0.00405	0.0048	0.00359	0.00316	0.00554		Km	17.06	23.89	56.93
												95% Confidence Intervals
												Vmax	0.003958 to 0.005224	0.004685 to 0.006120	0.002793 to 0.006841
												Km	26.97 to 99.29	61.87 to 163.2	0.0 to 364.8
												Goodness of Fit
												Degrees of Freedom	16	16	16
												R square	0.8521	0.9271	0.607
												Absolute Sum of Squares	4.606e-06	3.884e-06	2.184e-05
												Sy.x	0.0005365	0.0004927	0.001168
												Constraints
												Km	Km > 0.0	Km > 0.0	Km > 0.0

## Sheet: F5I
	MT Conc. (μM)	3535WT			GS2R			K2A				One site -- Specific binding
	0	6.6	7.37	8.45	0.7	4.29	3.26	2.48	5.6	5.14		Best-fit values	3535WT	GS2R	K2A
	0.5	51.31	51.79	37.53	52.49	38.24	45.04	17.92	17.15	15.57		Bmax	98.85	104.3	85.65
	1	74.94	69.85	53.39	69.67	63.09	65.44	28.83	24.69	21.27		Kd	0.5656	0.5806	3.027
	3	89.24	79.23	70.96	97.5	93.39	87.1	50.51	38.93	28.17		Std. Error
	5	94.97	89.29	83.98	97.5	98	91.5	57.2	49.84	43.89		Bmax	2.71	1.948	5
	10	97.37	96.2	92.78	98.1	99.79	93.06	74.79	64.57	59.65		Kd	0.07953	0.05637	0.5508
	20	97.02	96.41	95.75	97.05	99.34	97.05	78.15	77.59	72.84		95% Confidence Intervals
												Bmax	93.17 to 104.5	100.3 to 108.4	75.18 to 96.12
												Kd	0.3791 to 0.7120	0.4627 to 0.6986	1.874 to 4.180
												Goodness of Fit
												Degrees of Freedom	19	19	19
												R square	0.9557	0.9817	0.9419
												Absolute Sum of Squares	861.2	433	751.7
												Sy.x	6.733	4.774	6.29
