# Supplementary material for: Motility and microtubule depolymerization mechanisms of the Kinesin-8 motor, KIF19A
Source: eLife. 2016 Sep 30;5:e18101. doi: 10.7554/eLife.18101 (PMC5045296; doi:10.7554/eLife.18101)
Supplement: Figure 6—source data 1. — Sheet F6C The data and analysis of dose-response MT depolymerization curve for different concentrations of 353WT and N297P mutant. Sheet F6F: Motility Velocity of 353WT and N297P mutant. Sheet F6H_F6FS2: The data and analysis of ATPase activity of 353WT and N297P mutant. DOI: http://dx.doi.org/10.7554/eLife.18101.019 [file elife-18101-fig6-data1.xlsx]

## Sheet: F6C 
	KIF19A concentration						Nonlinear Regression
	nM	LogConc.	353WT				log(agonist) vs. response -- Variable slope (four parameters)
	2.5	0.39794	0.13139	0.156424	0.137938		Best-fit values
	12.5	1.09691	0.142246	0.161733	0.151467		Bottom	0.1569	0.1433
	25	1.39794	0.18132	0.180349	0.171036		Top	1.01	1.029
	75	1.87506	0.348419	0.355951	0.403626		LogEC50	2.151	2.304
	100	2.09691	0.465662	0.47648	0.50366		HillSlope	2.29	2.444
	200	2.30103	0.69543	0.653133	0.741743		EC50	141.5	201.2
	250	2.39794	0.943975	0.841591	0.913522		Span	0.8534	0.8859
	500	2.69897	0.96145	1	0.961256		Std. Error
	750	2.87506	0.973428	1	1		Bottom	0.01424	0.0146
	1250	3.09691	1	1	1		Top	0.01201	0.01677
	2500	3.39794	1	1	1		LogEC50	0.01669	0.01632
	5000	3.69897	1	1	1		HillSlope	0.1881	0.1907
							Span	0.01963	0.02389
							95% Confidence Intervals
	KIF19A concentration						Bottom	0.1279 to 0.1859	0.1137 to 0.1730
	nM	LogConc.	N297P				Top	0.9858 to 1.035	0.9951 to 1.063
	2.5	0.39794	0.133662	0.138178	0.134256		LogEC50	2.117 to 2.185	2.270 to 2.337
	12.5	1.09691	0.14	0.14672	0.139002		HillSlope	1.907 to 2.673	2.057 to 2.831
	25	1.39794	0.145395	0.161516	0.149033		EC50	130.9 to 153.1	186.4 to 217.2
	75	1.87506	0.182932	0.202011	0.163966		Span	0.8133 to 0.8934	0.8373 to 0.9344
	125	2	0.279979	0.302557	0.293558		Goodness of Fit
	100	2.09691	0.42345	0.417487	0.430471		Degrees of Freedom	32	35
	200	2.30103	0.557812	0.562289	0.564567		R square	0.9886	0.9863
	250	2.39794	0.645561	0.64072	0.56765		Absolute Sum of Squares	0.05098	0.06819
	375	2.57403	0.931155	0.942147	0.920612		Sy.x	0.03992	0.04414
	500	2.69897	0.974178	1	1
	750	2.87506	0.983359	1	1
	1250	3.09691	1	1	1
	2500	3.39794	1	1	1

## Sheet: F6F
N297P
microtubules（N）	Velocity(nm/s)		Frequency distribution				Nonlinear Regrestion
1	5.29		Bin Center	353WT	N297P		Gaussian	353WT	N297P
2	6.17		2	1	0		Best-fit values
3	5.71		2.5	1	2		Amplitude	16.66	14.57
4	5.77		3	3	2		Mean	5.32	6.517
5	6.67		3.5	7	6		SD	1.239	1.818
6	4.49		4	9	8		Std. Error
7	4.08		4.5	13	6		Amplitude	0.52	1.047
8	4.58		5	15	8		Mean	0.04466	0.1506
9	5.58		5.5	17	15		SD	0.04472	0.1521
10	4.17		6	16	10		95% Confidence Intervals
11	10.67		6.5	10	16		Amplitude	15.55 to 17.76	12.35 to 16.79
12	5.77		7	6	14		Mean	5.225 to 5.414	6.197 to 6.836
13	5.73		7.5	2	16		SD	1.144 to 1.334	1.495 to 2.140
14	6		8	3	9		Goodness of Fit
15	4.34		8.5	1	7		Degrees of Freedom	16	16
16	5.71		9	1	8		R square	0.9805	0.8612
17	6.75		9.5	0	2		Absolute Sum of Squares	12.66	74.94
18	5.2		10	0	0		Sy.x	0.8894	2.164
19	3.09		10.5	0	2		Constraints
20	5.8		11	0	0		SD	SD > 0.0	SD > 0.0
21	3.65
22	4
23	7.2
24	5.65
25	7.69
26	5.78
27	5.29
28	6.47
29	3.49
30	7.56
31	7.75
32	7.5
33	7.33
34	6.8
35	6.82
36	7.65
37	7.25
38	6.33
39	7.76
40	7.5
41	7.81
42	6.88
43	5.04
44	8.33
45	8.82
46	7.65
47	8.8
48	6.67
49	8.92
50	5.35
51	8.87
52	5.17
53	6.96
54	5.04
55	8.51
56	5.71
57	8.16
58	9.73
59	2.68
60	6.73
61	3.57
62	3.96
63	8.37
64	6.6
65	6.78
66	6.27
67	5.59
68	7.61
69	6.55
70	5.29
71	6.17
72	6.67
73	4.49
74	4.08
75	4.58
76	5.58
77	4.17
78	10.67
79	6
80	4.34
81	6.75
82	5.2
83	3.09
84	5.8
85	3.65
86	4
87	7.2
88	5.65
89	5.78
90	5.29
91	6.47
92	3.49
93	7.75
94	7.5
95	7.33
96	6.8
97	6.82
98	7.65
99	7.25
100	6.33
101	7.76
102	7.5
103	7.81
104	6.88
105	5.04
106	8.33
107	8.82
108	7.65
109	8.8
110	6.67
111	8.92
112	5.35
113	8.87
114	5.17
115	6.96
116	5.04
117	8.51
118	8.16
119	9.73
120	2.68
121	6.73
122	3.57
123	3.96
124	8.37
125	6.6
126	6.78
127	6.27
128	7.61
129	6.55
129	8.5
129	8

## Sheet: F6H_F6FS2
	MT-stimulated ATPase (Loop2)
	MT (uM)	353WT			N297P				Michaelis-Menten
	0	0.004	0.007	-0.007	0.004	-0.003	-0.012		Best-fit values	353WT	N297P
	0.1	0.204	0.464	0.206	0.121	0.15	0.117		Vmax	1.43	1.648
	0.3	0.604	0.783	0.448	0.342	0.369	0.341		Km	0.4207	1.168
	0.6	0.9	1.004	0.603	0.659	0.55	0.516		Std. Error
	1	0.999	1.223	0.763	0.765	0.715	0.747		Vmax	0.07289	0.04621
	3	1.316	1.352	0.985	1.266	1.084	1.18		Km	0.09068	0.1102
	6	1.497	1.411	1.046	1.497	1.276	1.362		95% Confidence Intervals
	10	1.54	1.588	1.144	1.63	1.29	1.534		Vmax	1.279 to 1.581	1.552 to 1.744
									Km	0.2326 to 0.6088	0.9392 to 1.396
									Goodness of Fit
									Degrees of Freedom	22	22
									R square	0.8958	0.9827
									Absolute Sum of Squares	0.6239	0.1194
									Sy.x	0.1684	0.07367
									Constraints
									Km	Km > 0.0	Km > 0.0
	Tub-stimulated ATPase (Loop2)
	Tub (uM)	353WT			N297P				Michaelis-Menten
	0	0	0	-0.006	0	-0.001	0.0003		Best-fit values
	0.6	0.121	0.189	0.145	0.072	0.088	0.097		Vmax	0.8027	0.391
	1	0.173	0.243	0.178	0.088	0.132	0.114		Km	2.952	3.248
	3	0.315	0.475	0.341	0.147	0.15	0.164		Std. Error
	6	0.476	0.686	0.484	0.211	0.228	0.231		Vmax	0.05672	0.01723
	10	0.577	0.802	0.567	0.253	0.301	0.29		Km	0.7356	0.5139
	15	0.627	0.846	0.572	0.287	0.33	0.313		95% Confidence Intervals
	20	0.662	0.782	0.564	0.296	0.358	0.331		Vmax	0.6850 to 0.9203	0.3353 to 0.4067
									Km	1.427 to 4.478	2.182 to 4.314
									Goodness of Fit
									Degrees of Freedom	22	22
									R square	0.9037	0.9567
									Absolute Sum of Squares	0.1588	0.01292
									Sy.x	0.08495	0.02423
									Constraints
									Km	Km > 0.0	Km > 0.0
	Basal ATPase
	ATP (uM)	353WT			N297P				Michaelis-Menten
	0	0.00097	0.00052	0.0006	0.00042	6e-05	0.00026		Best-fit values	353WT	N297P
	50	0.00162	0.00187	0.0028	0.00338	0.00275	0.00384		Vmax	0.004591	0.007243
	100	0.0023	0.00246	0.00338	0.00417	0.00376	0.00514		Km	63.13	63.74
	200	0.00306	0.00316	0.0041	0.00489	0.00499	0.00652		Std. Error
	500	0.00414	0.00405	0.00482	0.00553	0.00604	0.00684		Vmax	0.0002985	0.0003268
	1000	0.00387	0.00405	0.00452	0.00669	0.00687	0.00768		Km	17.06	11.91
									95% Confidence Intervals
									Vmax	0.003958 to 0.005224	0.006550 to 0.007936
									Km	26.97 to 99.29	38.50 to 88.98
									Goodness of Fit
									Degrees of Freedom	16	16
									R square	0.8521	0.9416
									Absolute Sum of Squares	4.606e-06	5.49e-06
									Sy.x	0.0005365	0.0005858
									Constraints
									Km	Km > 0.0	Km > 0.0
